# Supplementary material for: Exploring Microtubule-Dependent Cellulose-Synthase-Complex Movement with High Precision Particle Tracking
Source: Plants (Basel). 2018 Jul 4;7(3):53. doi: 10.3390/plants7030053 (PMC6161165; doi:10.3390/plants7030053)
Supplement: Supplementary file 1 [file plants-07-00053-s001.zip]

Archive with 13 entries (10 files):
- movie files/
- movie files/Movie S1 wild type.avi
- __MACOSX/
- __MACOSX/movie files/
- __MACOSX/movie files/._Movie S1 wild type.avi
- movie files/Movie S2.avi
- __MACOSX/movie files/._Movie S2.avi
- movie files/Movie S3 DMSO.avi
- __MACOSX/movie files/._Movie S3 DMSO.avi
- movie files/Movie S4 2uM oryzalin.avi
- __MACOSX/movie files/._Movie S4 2uM oryzalin.avi
- movie files/Movie S5 20uM oryzalin.avi
- __MACOSX/movie files/._Movie S5 20uM oryzalin.avi
